# Supplementary material for: Comprehensive identification and expression analysis of B-Box genes in cotton
Source: BMC Genomics. 2021 Jun 12;22:439. doi: 10.1186/s12864-021-07770-4 (PMC8196430; doi:10.1186/s12864-021-07770-4)
Supplement: Supplementary file 1 — Table S1. Primer pairs used in the qRT-PCR analysis. [file 12864_2021_7770_MOESM1_ESM.xlsx]

## Sheet: Sheet1
Table S1 qPCR primer
Gene name	ID	Forword Primer（5'to3'）	Reverse Primer（5'to3'）
GhBBX5	Ghir_A05G006450.1	AAAATCCACGCAGCCAACAAGC	AATACAGAGAGCGGCTGCATCG
GhBBX8	Ghir_A08G002790.1	CCTTGTGCCGACGACAGATCAT	TCAAGCGACGATGATGAAACGC
GhBBX9	Ghir_A09G022090.1	ATTGCGACGAACCGATCCATCC	GGTGCACTCTTGTTAGGTGGCT
GhBBX12	Ghir_A12G000820.1	TAGCCAGGAGAGAGACTCTGCG	ATTCTCGTCCTGCTTTCGGCTC
GhBBX13	Ghir_A12G006290.1	TGCACCTGCTTTCTTTTACTGCG	CTGCCCCATGAACAGGAGAGAC
GhBBX18	Ghir_D01G000380.1	GGCGATCATTTTCTGTGCTGCC	GCAAGCAAAGGGAACTGCCATC
GhBBX23	Ghir_D05G006520.1	AAAATCCACGCAGCCAACAAGC	AATACAGAGAGCGGCTGCATCG
GhBBX25	Ghir_D06G000430.1	TGGAAGGACCAATTGGGTTCAAAG	GGAGGAGGATTGATTTGTGGGACT
GhBBX26	Ghir_D08G002880.1	TCCGGTCACGAAAGGGTGTCTA	CGTCGCAAGTGACACAAAGAGC
GhBBX27	Ghir_D08G009330.1	AGGTTCTTGGCTGTTGCCCAAT	GCTCCGTCATGCTGTTGAAACG
GhBBX28	Ghir_D09G021380.1	TTGGAGCCACCCAACAAGAGTG	CTGCTAAAGCCTCCTGTGGCAA
GhBBX30	Ghir_D11G018910.1	GCTCTTTGCGGTGCTTGTGATG	ATATGTCGCAGCGAGGAACGTC
GhBBX31	Ghir_D12G000840.1	TGCGAAACAGAGCAATCGGTGT	CACCCACATCCTCGATCCCAAC
GhBBX32	Ghir_D12G005870.1	TTGCACAGTGTACTGTCGAGCC	GCGGAATGGATTTCGGCATCAC
GhBBX33	Ghir_D12G006280.1	GCACCTGCATTCTTTGACTGCG	CTGCCCCATGAACAGGAGAGAC
GhBBX36	Ghir_D13G019980.1	ATCAGGCGGTGCAACTCTCATC	TTCCTTTAATCCTCGGCCGCAC
