# Supplementary material for: Comprehensive identification and expression analysis of B-Box genes in cotton
Source: BMC Genomics. 2021 Jun 12;22:439. doi: 10.1186/s12864-021-07770-4 (PMC8196430; doi:10.1186/s12864-021-07770-4)
Supplement: Supplementary file 2 — Table S2. Detailed physicochemical characteristics and Gene location of BBX proteins of A. thaliana, G. arboreum, G. raimondii, G. hirsutum and G. barbadense. The pI and MW were computed by ExPASy website. Subcellular localizations of BBX proteins were predicted by protcomp version 9.0 server. Gene locus information for BBXs in G. arboreum, G. raimondii, G. hirsutum and G. barbadense was obtained from gene annotation. [file 12864_2021_7770_MOESM2_ESM.xlsx]

## Sheet: Sheet1
Table S2 The BBX genes in four cotton species
Gene name	ID	Length of amino acids	Molecular weight/kDa	Theoretical pI	Predicted subcellular localization	Chromosome number	Location
GaBBX1	Ga01G0041.1	206	22.9408	5.36	Nuclear	A01	277596-280064(-)
GaBBX2	Ga01G0475.1	296	32.1788	5.6	Nuclear	A01	5229328-5232027(+)
GaBBX3	Ga02G0109.1	163	17.9934	6.43	Nuclear	A02	816439-818744(+)
GaBBX4	Ga04G0269.1	196	21.7766	5.19	Nuclear	A04	3291038-3292755(+)
GaBBX5	Ga05G0663.1	335	37.0352	6.07	Nuclear	A05	5856241-5857343(-)
GaBBX6	Ga05G1998.1	309	33.7869	6.78	Nuclear	A05	18204707-18205880(-)
GaBBX7	Ga06G0067.1	250	27.7141	5.77	Nuclear	A06	404828-406226(-)
GaBBX8	Ga08G0312.1	314	34.2513	5.99	Nuclear	A08	2899102-2900134(-)
GaBBX9	Ga08G1010.1	369	40.9449	6.15	Nuclear	A08	37688932-37690137(+)
GaBBX10	Ga09G2392.1	238	26.2068	4.99	Nuclear	A09	81446655-81447987(-)
GaBBX11	Ga11G2117.1	185	20.2018	6.04	Nuclear	A11	98482802-98484698(-)
GaBBX12	Ga12G2469.1	202	22.2724	7.16	Nuclear	A12	92642861-92644885(-)
GaBBX13	Ga12G2517.1	374	41.3602	5.8	Nuclear	A12	93788195-93789805(-)
GaBBX14	Ga12G2837.1	352	39.4929	5.97	Nuclear	A12	102016958-102018781(+)
GaBBX15	Ga13G0635.1	201	22.2868	5.96	Nuclear	A13	9431447-9432912(+)
GaBBX16	Ga13G0645.1	212	23.182	5.38	Nuclear	A13	9528615-9529725(-)
GaBBX17	Ga13G2257.1	338	37.5309	5.89	Nuclear	A13	117829991-117831084(+)
GbBBX1	Gbar_A01G000250.1	205	22.8247	5.47	Nuclear	At01	165988-168860(-)
GbBBX2	Gbar_A01G003980.1	296	32.1988	5.6	Nuclear	At01	4651128-4654412(+)
GbBBX3	Gbar_A02G018090.1	136	15.0718	8.02	Nuclear	At02	99461367-99465011(-)
GbBBX4	Gbar_A04G013350.1	195	21.7585	4.96	Nuclear	At04	78774766-78776868(-)
GbBBX5	Gbar_A05G005980.1	335	37.0653	6.07	Nuclear	At05	5548932-5550950(-)
GbBBX6	Gbar_A05G018630.1	217	23.4602	6.54	Nuclear	At05	17585892-17587766(-)
GbBBX7	Gbar_A06G000400.1	250	27.7331	5.82	Nuclear	At06	316777-318482(-)
GbBBX8	Gbar_A08G002680.1	314	34.1541	5.99	Nuclear	At08	2629165-2630197(-)
GbBBX9	Gbar_A08G009480.1	369	40.9749	6.15	Nuclear	At08	35054142-35056147(-)
GbBBX10	Gbar_A09G022210.1	238	26.2068	4.99	Nuclear	At09	74191366-74192697(-)
GbBBX11	Gbar_A11G018340.1	185	20.301	6.23	Nuclear	At11	24001080-24004292(+)
GbBBX12	Gbar_A12G000740.1	352	39.4969	5.97	Nuclear	At12	902513-905584(-)
GbBBX13	Gbar_A12G005810.1	289	32.0624	5.23	Nuclear	At12	13043601-13045468(+)
GbBBX14	Gbar_A12G006230.1	176	19.292	7.6	Nuclear	At12	14122948-14125622(+)
GbBBX15	Gbar_A13G002930.1	212	23.2511	5.53	Nuclear	At13	3335017-3338325(+)
GbBBX16	Gbar_A13G003020.1	200	22.2968	5.78	Nuclear	At13	3430697-3432766(-)
GbBBX17	Gbar_A13G019780.1	338	37.51	5.78	Nuclear	At13	103503933-103505404(+)
GbBBX18	Gbar_D01G000330.1	212	23.3523	5.58	Nuclear	Dt01	242174-247196(+)
GbBBX19	Gbar_D01G004200.1	296	32.1687	5.3	Nuclear	Dt01	4690851-4694687(+)
GbBBX20	Gbar_D02G010390.1	287	31.264	5.77	Nuclear	Dt02	21549952-21551485(+)
GbBBX21	Gbar_D03G001120.1	163	17.9614	6.43	Nuclear	Dt03	718522-723964(+)
GbBBX22	Gbar_D04G018010.1	196	21.9906	5.16	Nuclear	Dt04	49538251-49540568(-)
GbBBX23	Gbar_D05G006410.1	335	36.8821	6.21	Nuclear	Dt05	5101684-5103474(-)
GbBBX24	Gbar_D06G000520.1	250	27.7782	6.19	Nuclear	Dt06	323194-325078(-)
GbBBX25	Gbar_D08G002790.1	313	34.2413	5.99	Nuclear	Dt08	2481688-2483454(-)
GbBBX26	Gbar_D08G009700.1	368	40.6595	6.01	Nuclear	Dt08	19989929-19991880(+)
GbBBX27	Gbar_D09G021960.1	505	55.3139	5.98	Nuclear	Dt09	48169504-48173131(-)
GbBBX28	Gbar_D12G000870.1	270	30.4	5.92	Nuclear	Dt12	1031877-1034584(-)
GbBBX29	Gbar_D12G005870.1	374	41.5033	5.7	Nuclear	Dt12	9665263-9667138(+)
GbBBX30	Gbar_D12G006290.1	176	19.2719	7.6	Nuclear	Dt12	10522074-10524016(+)
GbBBX31	Gbar_D13G002790.1	209	22.9597	5.44	Nuclear	Dt13	2588960-2591958(+)
GbBBX32	Gbar_D13G002890.1	242	26.9561	5.74	Nuclear	Dt13	2683548-2685487(-)
GbBBX33	Gbar_D13G019930.1	338	37.4959	5.95	Nuclear	Dt13	54340989-54342676(+)
GhBBX1	Ghir_A01G000380.1	200	22.1349	5.96	Nuclear	At01	252958-256293(+)
GhBBX2	Ghir_A01G000430.1	206	22.9127	5.24	Nuclear	At01	313645-316524(-)
GhBBX3	Ghir_A01G004150.1	296	32.1458	5.44	Nuclear	At01	4885465-4888463(+)
GhBBX4	Ghir_A04G013490.1	195	21.7706	4.96	Nuclear	At04	82322851-82325631(-)
GhBBX5	Ghir_A05G006450.1	323	35.6566	6.01	Nuclear	At05	5914929-5920070(-)
GhBBX6	Ghir_A05G019260.1	217	23.4141	6.54	Nuclear	At05	18373409-18375339(-)
GhBBX7	Ghir_A06G000580.1	250	27.7141	5.77	Nuclear	At06	415073-417230(-)
GhBBX8	Ghir_A08G002790.1	314	34.1381	5.99	Nuclear	At08	2725782-2727705(-)
GhBBX9	Ghir_A09G022090.1	238	26.2068	4.99	Nuclear	At09	78326774-78328105(-)
GhBBX10	Ghir_A10G009610.1	174	19.1767	6.05	Nuclear	At10	19508551-19510651(-)
GhBBX11	Ghir_A11G031610.1	208	22.5484	5.53	Nuclear	At11	116713613-116716548
GhBBX12	Ghir_A12G000820.1	352	39.4969	5.97	Nuclear	At12	1040033-1043005(-)
GhBBX13	Ghir_A12G006290.1	176	19.292	7.6	Nuclear	At12	14237738-14240239(+)
GhBBX14	Ghir_A13G002720.1	212	23.2511	5.53	Nuclear	At13	3258732-3261978(+)
GhBBX15	Ghir_A13G002810.1	200	22.2968	5.78	Nuclear	At13	3348110-3350161(-)
GhBBX16	Ghir_A13G002820.1	246	27.5297	5.9	Nuclear	At13	3348227-3349926(-)
GhBBX17	Ghir_A13G019250.1	338	37.4609	5.67	Nuclear	At13	102444477-102446608(+)
GhBBX18	Ghir_D01G000380.1	212	23.3222	5.58	Nuclear	Dt01	243627-248776(+)
GhBBX19	Ghir_D01G000430.1	172	19.5331	4.86	Nuclear	Dt01	291836-294808(-)
GhBBX20	Ghir_D01G004230.1	358	39.5795	6.01	Nuclear	Dt01	4582801-4586880(+)
GhBBX21	Ghir_D02G009960.1	297	32.5336	5.78	Nuclear	Dt02	22030907-22032591(+)
GhBBX22	Ghir_D04G017890.1	196	21.9766	5.15	Nuclear	Dt04	53432576-53435354(-)
GhBBX23	Ghir_D05G006520.1	335	36.9401	6.07	Nuclear	Dt05	5234985-5237048(-)
GhBBX24	Ghir_D05G019270.1	217	23.263	6.54	Nuclear	Dt05	16764043-16765956(-)
GhBBX25	Ghir_D06G000430.1	250	27.7782	6.19	Nuclear	Dt06	301416-303166(-)
GhBBX26	Ghir_D08G002880.1	313	34.2413	5.99	Nuclear	Dt08	2608363-2610136(-)
GhBBX27	Ghir_D08G009330.1	368	40.6765	6.01	Nuclear	Dt08	19689694-19692116(+)
GhBBX28	Ghir_D09G021380.1	222	24.6511	5.47	Nuclear	Dt09	49483272-49484601(-)
GhBBX29	Ghir_D10G009630.1	166	17.9241	5.96	Nuclear	Dt10	11596120-11597608(+)
GhBBX30	Ghir_D11G018910.1	185	20.2319	6.04	Nuclear	Dt11	20827199-20830279(+)
GhBBX31	Ghir_D12G000840.1	352	39.5068	5.97	Nuclear	Dt12	1019811-1022238(-)
GhBBX32	Ghir_D12G005870.1	374	41.5004	5.7	Nuclear	Dt12	9938256-9940449(+)
GhBBX33	Ghir_D12G006280.1	176	19.1898	7.14	Nuclear	Dt12	10776708-10778767(+)
GhBBX34	Ghir_D13G003020.1	209	22.9097	5.89	Nuclear	Dt13	2808488-2811488(+)
GhBBX35	Ghir_D13G003120.1	202	22.4279	5.95	Nuclear	Dt13	2898586-2900692(-)
GhBBX36	Ghir_D13G019980.1	338	37.4428	5.85	Nuclear	Dt13	57720327-57722650(+)
GhBBX37	Ghir_A08G026570.1	369	40.9449	6.15	Nuclear	Scaffold2470	35570-37884(-)
GrBBX1	Gorai.002G004200.1	233	25.6508	5.13	Nuclear	D02	230044-234897(+)
GrBBX2	Gorai.002G004700.1	207	22.9778	5.04	Nuclear	D02	277269-280089(-)
GrBBX3	Gorai.002G047200.1	296	32.1687	5.3	Nuclear	D02	3995440-3999439(+)
GrBBX4	Gorai.004G030300.1	313	34.2413	5.99	Nuclear	D04	2397135-2398635(-)
GrBBX5	Gorai.004G102000.1	368	40.7446	5.85	Nuclear	D04	18922045-18923759(+)
GrBBX6	Gorai.004G140600.1	353	40.0577	5.74	Nuclear	D04	39574008-39590545(-)
GrBBX7	Gorai.006G229300.1	238	26.2068	4.99	Nuclear	D06	47965064-47967216(-)
GrBBX8	Gorai.007G196900.1	199	21.9392	6.73	Nuclear	D07	19746492-19747976(+)
GrBBX9	Gorai.008G008400.1	352	39.5208	5.97	Nuclear	D08	1001595-1004408(-)
GrBBX10	Gorai.008G059900.1	374	41.5004	5.7	Nuclear	D08	9451492-9453391(+)
GrBBX11	Gorai.008G064100.1	223	25.0045	8.73	Nuclear	D08	10300633-10303440(+)
GrBBX12	Gorai.009G065600.1	335	36.9822	6.21	Nuclear	D09	4656585-4658271(-)
GrBBX13	Gorai.009G197000.1	309	33.5226	6.36	Nuclear	D09	15182349-15184039(-)
GrBBX14	Gorai.010G006600.1	225	24.909	5.77	Nuclear	D10	349164-350624(-)
GrBBX15	Gorai.010G245200.1	338	37.4067	5.85	Nuclear	D10	61425655-61427048(-)
GrBBX16	Gorai.012G154400.1	197	22.0368	5.42	Nuclear	D12	32857529-32859850(-)
GrBBX17	Gorai.013G032300.1	212	23.245	5.46	Nuclear	D13	2451292-2453917(+)
GrBBX18	Gorai.013G033400.1	255	28.5741	5.97	Nuclear	D13	2540252-2542321(-)
