# Supplementary material for: Comprehensive identification and expression analysis of B-Box genes in cotton
Source: BMC Genomics. 2021 Jun 12;22:439. doi: 10.1186/s12864-021-07770-4 (PMC8196430; doi:10.1186/s12864-021-07770-4)
Supplement: Supplementary file 3 — Table S3. Ka/Ks ratios and duplicate types of gene pairs between the A and D subgenomes of allotetraploid cottons and their corresponding ancestral A and D diploid genomes, respectively. The homologous gene pairs were identified by the results of BLAST and collinearity analysis. When both Ka and Ks were equal to 0, Ka/Ks was considered equal to 1. When only Ks was equal to 0, it was marked as Ka > > Ks. Segmental means that the gene might arise from segmental duplication. [file 12864_2021_7770_MOESM3_ESM.xlsx]

## Sheet: Sheet1
gene1	gene2	Ka	Ks	Ka/Ks	Age/MYA	Duplication type	Purifying selection
GaBBX1	GhBBX2	0.00419288	0.0144583	0.289999	2.78044	Segmental	Yes
GaBBX1	GhBBX4	0.309416	0.712254	0.434418	136.972	Segmental	Yes
GaBBX1	GhBBX15	0.319666	0.716379	0.446225	137.765	Segmental	Yes
GaBBX2	GhBBX3	0.00295458	0.0047828	0.617751	0.919769	Segmental	Yes
GaBBX2	GhBBX11	0.110498	0.453085	0.243878	87.1318	Segmental	Yes
GaBBX3	GhBBX10	0.134658	0.564099	0.238714	108.481	Segmental	Yes
GaBBX3	GhBBX13	0.0939239	0.624227	0.150464	120.044	Segmental	Yes
GaBBX4	GhBBX2	0.295933	0.68662	0.430999	132.042	Segmental	Yes
GaBBX4	GhBBX4	0.0154588	0	#NAME?	0	Segmental	Yes
GaBBX5	GhBBX5	0.200405	0.272078	0.736573	52.3227	Segmental	Yes
GaBBX5	GhBBX17	0.0858178	0.831989	0.103148	159.998	Segmental	Yes
GaBBX6	GhBBX6	0.0020185	0.00648302	0.311352	1.24674	Segmental	Yes
GaBBX6	GhBBX7	0.171336	1.07513	0.159363	206.755	Segmental	Yes
GaBBX6	GhBBX15	0.323543	3.97569	0.0813804	764.555	Segmental	Yes
GaBBX7	GhBBX6	0.117688	1.09713	0.107269	210.986	Segmental	Yes
GaBBX7	GhBBX7	0.00345523	0.00591136	0.584507	1.1368	Segmental	Yes
GaBBX7	GhBBX15	0.322524	2.0133	0.160197	387.173	Segmental	Yes
GaBBX8	GhBBX8	0.00835663	0.0184058	0.454021	3.53958	Segmental	Yes
GaBBX10	GhBBX9	0	0.0127122	0	2.44465	Segmental	Yes
GaBBX11	GhBBX10	0.134983	0.339294	0.397835	65.2488	Segmental	Yes
GaBBX11	GhBBX13	0.0873905	0.319359	0.273643	61.4152	Segmental	Yes
GaBBX12	GhBBX10	0.141816	0.280655	0.505303	53.9721	Segmental	Yes
GaBBX12	GhBBX13	0.00490599	0.00845079	0.580536	1.62515	Segmental	Yes
GaBBX14	GhBBX12	0.00121507	0	#NAME?	0	Segmental	Yes
GaBBX15	GhBBX2	0.332313	0.726584	0.457364	139.728	Segmental	Yes
GaBBX15	GhBBX4	0.288233	0.832806	0.346098	160.155	Segmental	Yes
GaBBX15	GhBBX6	0.313216	3.00703	0.104161	578.275	Segmental	Yes
GaBBX15	GhBBX15	0.0108091	0.00749538	1.4421	1.44142	Segmental	No
GaBBX16	GhBBX1	0.12339	0.392494	0.314375	75.4797	Segmental	Yes
GaBBX16	GhBBX10	0.238353	1.26825	0.187939	243.893	Segmental	Yes
GaBBX16	GhBBX14	0.00202634	0.0142353	0.142346	2.73756	Segmental	Yes
GaBBX17	GhBBX5	0.317933	1.07043	0.297014	205.852	Segmental	Yes
GaBBX17	GhBBX17	0.00518865	0	#NAME?	0	Segmental	Yes
GrBBX1	GhBBX18	0.00202088	0.00715142	0.282585	1.37527	Segmental	Yes
GrBBX1	GhBBX34	0.11107	0.397155	0.279663	76.376	Segmental	Yes
GrBBX2	GhBBX19	0.00741662	0.0184909	0.401095	3.55595	Segmental	Yes
GrBBX2	GhBBX22	0.327841	0.87098	0.376404	167.496	Segmental	Yes
GrBBX2	GhBBX35	0.313249	0.651704	0.480662	125.328	Segmental	Yes
GrBBX3	GhBBX20	0	0	NaN	0	Segmental	Yes
GrBBX4	GhBBX26	0	0.0138253	0	2.65871	Segmental	Yes
GrBBX5	GhBBX27	0.00471329	0.00795763	0.592298	1.53031	Segmental	Yes
GrBBX6	GhBBX31	0.181329	0.543853	0.333416	104.587	Segmental	Yes
GrBBX7	GhBBX28	0.0201693	0.039644	0.50876	7.62384	Segmental	Yes
GrBBX8	GhBBX29	0.148278	0.347363	0.426868	66.8007	Segmental	Yes
GrBBX8	GhBBX30	0.0117236	0.00803221	1.45957	1.54465	Segmental	No
GrBBX8	GhBBX33	0.0927687	0.362642	0.255813	69.7389	Segmental	Yes
GrBBX9	GhBBX31	0.00121408	0.00432902	0.280453	0.832503	Segmental	Yes
GrBBX10	GhBBX32	0	0.0037547	0	0.722058	Segmental	Yes
GrBBX11	GhBBX30	0.0894121	0.360334	0.248137	69.295	Segmental	Yes
GrBBX11	GhBBX33	0.00490398	0.017022	0.288097	3.27346	Segmental	Yes
GrBBX12	GhBBX23	0.00261524	0.012663	0.206526	2.43519	Segmental	Yes
GrBBX12	GhBBX36	0.0886796	0.74054	0.11975	142.412	Segmental	Yes
GrBBX13	GhBBX21	0.164429	0.533903	0.307976	102.674	Segmental	Yes
GrBBX13	GhBBX24	0.00809998	0.0263474	0.30743	5.0668	Segmental	Yes
GrBBX13	GhBBX25	0.174322	1.1275	0.15461	216.827	Segmental	Yes
GrBBX13	GhBBX35	0.358073	0	NaN	0	Segmental	Yes
GrBBX14	GhBBX21	0.151746	0.777015	0.195293	149.426	Segmental	Yes
GrBBX14	GhBBX24	0.110578	1.09008	0.101441	209.63	Segmental	Yes
GrBBX14	GhBBX25	0.00768991	0.01326	0.579932	2.55	Segmental	Yes
GrBBX14	GhBBX35	0.33154	2.37217	0.139763	456.186	Segmental	Yes
GrBBX15	GhBBX36	0.00648442	0.0126274	0.513518	2.42836	Segmental	Yes
GrBBX16	GhBBX19	0.328005	0.735488	0.445969	141.44	Segmental	Yes
GrBBX16	GhBBX22	0.0109451	0	#NAME?	0	Segmental	Yes
GrBBX17	GhBBX18	0.108276	0.382822	0.282837	73.6196	Segmental	Yes
GrBBX17	GhBBX29	0.220124	1.41213	0.155881	271.563	Segmental	Yes
GrBBX17	GhBBX33	0.174072	2.07709	0.0838061	399.439	Segmental	Yes
GrBBX17	GhBBX34	0.0123608	0.00730377	1.69239	1.40457	Segmental	No
GrBBX18	GhBBX19	0.267225	0.602135	0.443795	115.795	Segmental	Yes
GrBBX18	GhBBX22	0.285787	0.702316	0.406921	135.061	Segmental	Yes
GrBBX18	GhBBX24	0.331248	0	NaN	0	Segmental	Yes
GrBBX18	GhBBX25	0.401931	1.93814	0.20738	372.718	Segmental	Yes
GrBBX18	GhBBX35	0.00856082	0.0454398	0.188399	8.73842	Segmental	Yes
GhBBX1	GhBBX18	0.0129897	0.0227147	0.571863	4.36821	Segmental	Yes
GhBBX1	GhBBX34	0.120513	0.423365	0.284655	81.4163	Segmental	Yes
GhBBX2	GhBBX19	0.0149166	0.0868439	0.171763	16.7007	Segmental	Yes
GhBBX2	GhBBX35	0.311951	0.720002	0.433264	138.462	Segmental	Yes
GhBBX3	GhBBX20	0.0118844	0.0242543	0.48999	4.6643	Segmental	Yes
GhBBX4	GhBBX22	0.0266645	0.0159263	1.67425	3.06275	Segmental	No
GhBBX5	GhBBX23	0.210234	0.290306	0.724182	55.828	Segmental	Yes
GhBBX6	GhBBX24	0.0204372	0.0674612	0.302948	12.9733	Segmental	Yes
GhBBX6	GhBBX25	0.112072	1.07001	0.10474	205.771	Segmental	Yes
GhBBX7	GhBBX21	0.155759	0.78211	0.199153	150.406	Segmental	Yes
GhBBX7	GhBBX25	0.0139175	0.0423927	0.328299	8.15245	Segmental	Yes
GhBBX8	GhBBX26	0.011905	0.0397909	0.299189	7.6521	Segmental	Yes
GhBBX9	GhBBX28	0.0201693	0.0916987	0.219952	17.6344	Segmental	Yes
GhBBX10	GhBBX29	0.0383936	0.0229551	1.67255	4.41445	Segmental	No
GhBBX10	GhBBX30	0.131912	0.367949	0.358506	70.7595	Segmental	Yes
GhBBX11	GhBBX20	0.104605	0.482384	0.21685	92.7662	Segmental	Yes
GhBBX11	GhBBX30	0.0232413	0.0655757	0.354419	12.6107	Segmental	Yes
GhBBX12	GhBBX31	0.0110026	0.0443917	0.247854	8.53686	Segmental	Yes
GhBBX13	GhBBX30	0.0845413	0.34703	0.243614	66.7366	Segmental	Yes
GhBBX13	GhBBX33	0.0098463	0.0432085	0.227879	8.30933	Segmental	Yes
GhBBX14	GhBBX34	0.024998	0.0293615	0.851385	5.64645	Segmental	Yes
GhBBX15	GhBBX35	0.0173858	0.0303455	0.572928	5.83567	Segmental	Yes
GhBBX17	GhBBX36	0.0143374	0.0518752	0.276382	9.976	Segmental	Yes
