# Supplementary material for: Comprehensive identification and expression analysis of B-Box genes in cotton
Source: BMC Genomics. 2021 Jun 12;22:439. doi: 10.1186/s12864-021-07770-4 (PMC8196430; doi:10.1186/s12864-021-07770-4)
Supplement: Supplementary file 4 — Table S4. Statistical results of phytohormone and stress response cis-acting elements in the promoter segments of BBXs. These cis-acting elements were identified using PlantCARE software with the upstream 2000-bp sequences of cotton BBXs. [file 12864_2021_7770_MOESM4_ESM.xlsx]

## Sheet: Sheet1
Table S4. Number of cis-elements in putative promoters of GhBBXs
Name	ABA	GA	IAA	MeJA	SA	Anaerobic	Drought	Low-temperature	Defense and Stress response
GhBBX1	4	0	3	6	0	2	0	0	1
GhBBX2	1	0	0	0	0	6	2	0	0
GhBBX3	0	0	0	2	0	1	0	0	0
GhBBX4	1	2	0	0	0	0	1	0	0
GhBBX5	0	2	0	0	0	1	0	1	0
GhBBX6	2	0	0	0	2	0	1	1	1
GhBBX7	0	1	1	0	1	2	0	0	0
GhBBX8	0	0	3	0	1	3	1	1	0
GhBBX9	1	0	1	0	1	3	0	1	1
GhBBX10	0	2	0	2	0	3	3	0	2
GhBBX11	6	1	0	4	0	0	0	2	0
GhBBX12	1	0	1	0	2	0	0	1	0
GhBBX13	1	3	1	2	1	0	0	2	0
GhBBX14	1	1	0	0	2	2	0	0	0
GhBBX15	3	0	1	2	1	4	1	1	1
GhBBX16	3	0	1	2	1	4	1	1	1
GhBBX17	2	0	0	0	0	3	0	1	2
GhBBX18	1	1	0	2	0	1	0	0	1
GhBBX19	2	0	0	4	0	2	1	0	0
GhBBX20	0	2	0	0	1	1	0	0	0
GhBBX21	0	0	0	0	0	2	0	2	0
GhBBX22	0	1	0	0	0	2	0	1	0
GhBBX23	0	2	0	2	0	3	0	0	0
GhBBX24	0	0	0	4	1	2	0	1	0
GhBBX25	0	1	2	4	1	1	2	1	0
GhBBX26	0	1	3	4	0	2	1	2	0
GhBBX27	1	1	1	2	1	2	2	1	2
GhBBX28	0	0	0	2	0	5	0	1	1
GhBBX29	0	3	0	2	0	3	3	0	1
GhBBX30	0	1	0	0	1	3	2	0	0
GhBBX31	1	0	0	0	2	1	0	0	0
GhBBX32	2	0	0	2	1	3	2	0	2
GhBBX33	0	2	0	0	1	1	1	1	1
GhBBX34	1	1	0	0	0	1	0	0	0
GhBBX35	2	1	0	0	0	2	1	2	1
GhBBX36	1	0	0	0	0	2	0	2	1
GhBBX37	1	0	0	0	0	1	1	0	1
