# Supplementary material for: Comprehensive identification and expression analysis of B-Box genes in cotton
Source: BMC Genomics. 2021 Jun 12;22:439. doi: 10.1186/s12864-021-07770-4 (PMC8196430; doi:10.1186/s12864-021-07770-4)
Supplement: Supplementary file 5 — Table S5. Primer pairs used for gene clone in yeast two-hybrid assay [file 12864_2021_7770_MOESM5_ESM.xlsx]

## Sheet: Sheet1
Table S5 Primer pairs used for gene clone in yeast two-hybrid assay
Gene name	ID	Forword Primer（5'to3'）	Reverse Primer（5'to3'）
GhBBX5	Ghir_A05G006450.1	GGAGGCCAGTGAATTCATGGCATCGAAGTTGTGTGAC	CGAGCTCGATGGATCCTTACTGCGATCCACTTCGACT
GhBBX8	Ghir_A08G002790.1	GGAGGCCAGTGAATTCATGGGAATCGAAATAAGCG	CGAGCTCGATGGATCCTCAAAACGATGGAACGACA
GhBBX9	Ghir_A09G022090.1	GGAGGCCAGTGAATTCATGAAAATCCAGTGTGATGT	CGAGCTCGATGGATCCTCAACCTAGATCAGGGAC
GhBBX23	Ghir_D05G006520.1	GGAGGCCAGTGAATTCATGGCATCGAAGTTGTGTGAC	CGAGCTCGATGGATCCTCAAAACGACGGGACAACTC
GhBBX26	Ghir_D08G002880.1	GGAGGCCAGTGAATTCATGGGAATCGAAATAAGCG	CGAGCTCGATGGATCCTCAAAACGATGGAACGAC
GhBBX28	Ghir_D09G021380.1	GGAGGCCAGTGAATTCATGAAAATCCAGTGTGATGT	CGAGCTCGATGGATCCTCAACCTAGATCAGGGAC
GhFT	Ghir_A08G023940.1	CATGGAGGCCGAATTCATGCCTAGAGATAGAGATCCTT	GCAGGTCGACGGATCCTCATGTCCTACGGCCACC
GhLFY	Ghir_A07G005240.1	CATGGAGGCCGAATTCATGGACCCTGAGACTTTTGC	GCAGGTCGACGGATCCTTAGAACCCCATATGATCATGT
GhSOC1	Ghir_A11G009010.1	CATGGAGGCCGAATTCATGGTGAGGGGAAAGACTC	GCAGGTCGACGGATCCTCAATCTGTTGAGTTGGGTTG
GhAP1	Ghir_A04G015810.1	CATGGAGGCCGAATTCATGGGAAGAGGTAGGGTTCAA	GCAGGTCGACGGATCCTCATGCAGCAAAATATCCCAG
